# Supplementary material for: Incidence, Risk Factors and Clinical Implications of Glucose Metabolic Changes after Heart Transplant
Source: Biomedicines. 2022 Oct 26;10(11):2704. doi: 10.3390/biomedicines10112704 (PMC9687884; doi:10.3390/biomedicines10112704)
Supplement: Supplementary file 1 [file biomedicines-10-02704-s001.zip]

Archive with 1 entries (1 files):
- biomedicines-1914802-supplementary.pdf
